# Supplementary material for: Wheat and Rice beyond Phenolic Acids: Genetics, Identification Database, Antioxidant Properties, and Potential Health Effects
Source: Plants (Basel). 2022 Nov 29;11(23):3283. doi: 10.3390/plants11233283 (PMC9739071; doi:10.3390/plants11233283)
Supplement: Supplementary file 1 [file plants-11-03283-s001.zip]

Archive with 1 entries (1 files):
- plants-2036692-supplementary.pdf
